# Supplementary material for: Identification of several plasma proteins whose levels in colorectal cancer patients differ depending on outcome
Source: FASEB Bioadv. 2019 Nov 23;1(12):723–30. doi: 10.1096/fba.2019-00062 (PMC6996405; doi:10.1096/fba.2019-00062)
Supplement: Supplementary file 2 [file FBA2-1-723-s002.xlsx]

## Sheet: Sheet1
Patient #	Gender	Age	Stage	Location	Survival (years)	Cause of death or survived	Notes
1	M	74	II	right colon	1.5	CRC
2	M	72	II	right colon	3.4	CRC
3	M	58	II	right colon	17	survived
4	F	67	II	right colon	16.9	survived
5	F	71	II	right colon	16.8	survived
6	F	60	II	right colon	16.3	survived
7	M	61	II	right colon	16.1	survived
8	F	73	II	right colon	16	survived
9	F	42	II	right colon	16.4	survived
10	F	86	II	right colon	13	survived	unrelated death
11	F	73	II	right colon	10.6	survived	unrelated death
12	F	52	III	right colon	2.5	CRC
13	F	55	III	right colon	2.6	CRC
14	F	54	III	right colon	5.1	CRC
15	F	83	III	right colon	5.6	CRC
16	M	69	III	right colon	1.5	CRC
17	M	74	III	right colon	2.3	CRC
18	M	54	III	right colon	2.9	CRC
19	F	46	III	right colon	16.9	survived
20	M	69	III	right colon	16.7	survived
21	M	59	III	right colon	11.4	survived	unrelated death
22	M	71	III	right colon	9.3	survived	unrelated death
23	F	75	III	right colon	8.1	survived	unrelated death
24	F	81	II	left colon	2.6	CRC
25	M	80	II	left colon	6.4	CRC
26	F	60	II	left colon	9.6	CRC
27	F	67	II	left colon	17.4	survived
28	M	58	II	left colon	17.2	survived
29	F	64	II	left colon	16.2	survived
30	M	64	II	left colon	14.4	survived
31	M	64	II	left colon	13.3	survived
32	F	70	II	left colon	16.7	survived
33	M	72	II	left colon	13.5	survived	unrelated death
34	F	77	III	left colon	4.8	CRC
35	M	69	III	left colon	4.2	CRC
36	M	52	III	left colon	3.4	CRC
37	F	68	III	left colon	2.2	CRC
38	M	67	III	left colon	9.5	CRC
39	M	66	III	left colon	6	CRC
40	F	46	III	left colon	16.3	survived
41	F	41	III	left colon	15.8	survived
42	F	53	III	left colon	15.6	survived
43	M	53	III	left colon	15.4	survived
44	F	49	III	left colon	18	survived
45	F	60	III	left colon	14	survived
46	F	40	III	left colon	13.2	survived
47	F	61	III	left colon	13.3	survived
48	F	84	II	rectum	1	CRC
49	F	82	II	rectum	2.7	CRC
50	M	59	II	rectum	3.6	CRC
51	F	73	II	rectum	18.2	survived	excluded
52	F	60	II	rectum	17.3	survived
53	M	53	II	rectum	17.6	survived
54	F	49	II	rectum	15.7	survived
55	F	58	II	rectum	15.2	survived
56	F	54	II	rectum	9	survived	unrelated death
57	M	65	II	rectum	8.1	survived	unrelated death
58	M	72	II	rectum	12.2	survived	unrelated death
59	F	53	II	rectum	13.7	survived
60	M	77	II	rectum	13.3	survived
61	M	84	III	rectum	1.1	CRC
62	F	83	III	rectum	4.2	CRC
63	F	53	III	rectum	4.8	CRC
64	M	65	III	rectum	3.5	CRC
65	M	68	III	rectum	3.9	CRC
66	F	59	III	rectum	4.7	CRC
67	F	82	III	rectum	1.8	CRC
68	M	67	III	rectum	6.2	CRC
69	F	67	III	rectum	7	CRC
70	F	53	III	rectum	17.7	survived
71	M	49	III	rectum	16.6	survived	unrelated death
72	F	71	III	rectum	16.7	survived
73	M	61	III	rectum	15.4	survived
74	F	69	III	rectum	9.5	survived	unrelated death
75	M	48	III	rectum	14.2	survived
76	F	32	III	rectum	13.7	survived
77	M	64	III	rectum	13.4	survived
