# Supplementary material for: Identification of several plasma proteins whose levels in colorectal cancer patients differ depending on outcome
Source: FASEB Bioadv. 2019 Nov 23;1(12):723–30. doi: 10.1096/fba.2019-00062 (PMC6996405; doi:10.1096/fba.2019-00062)
Supplement: Supplementary file 4 [file FBA2-1-723-s004.xlsx]

## Sheet: Sheet1
Accession	Protein name	Gene name	p-value	HR	95% CI (lower)	95% CI (upper)
B4E1Z4;P00751	cDNA FLJ55673_ highly similar to Complement factor B (EC 3.4.21.47)		0.00318126	0.594672	0.421009	0.83997
P00450;Q96CS3;Q96L14;Q99551;Q9BRC7	Ceruloplasmin	CP	0.0309717	0.698937	0.504795	0.967746
Q96ET8;Q9NYZ1	Golgi apparatus membrane protein TVP23 homolog C	TVP23C	0.0311049	0.712727	0.523845	0.969714
Q9UGM5	Fetuin-B	FETUB	0.0402502	0.692613	0.487611	0.983801
P17936	Insulin-like growth factor-binding protein 3	IGFBP3	0.0453658	0.727486	0.53272	0.993458
P04196	Histidine-rich glycoprotein	HRG	0.0535055	0.720194	0.516116	1.00497
P04180	Phosphatidylcholine-sterol acyltransferase	LCAT	0.074567	0.753268	0.55169	1.0285
P02774	Vitamin D-binding protein	GC	0.0902875	0.745935	0.53138	1.04712
P07737	Profilin-1	PFN1	0.0915101	0.75702	0.54789	1.04597
Q92777	Synapsin-2	SYN2	0.0977043	0.762277	0.552834	1.05107
P68032;P62736;P68133;P63267	Actin_ alpha cardiac muscle 1	ACTC1	0.106203	0.781833	0.580013	1.05388
P06727	Apolipoprotein A-IV	APOA4	0.106678	0.76601	0.554108	1.05895
P11226	Mannose-binding protein C	MBL2	0.114834	1.29896	0.938424	1.798
P01019	Angiotensinogen	AGT	0.123759	0.799321	0.600964	1.06315
Q13474	Dystrophin-related protein 2	DRP2	0.125552	0.75075	0.520232	1.08341
P02741	C-reactive protein	CRP	0.128833	0.773677	0.555574	1.0774
P22792	Carboxypeptidase N subunit 2	CPN2	0.132624	0.794001	0.587837	1.07247
P27169	Serum paraoxonase/arylesterase 1	PON1	0.145854	0.804201	0.599553	1.0787
P01031	Complement C5	C5	0.147117	0.783248	0.562941	1.08977
Q86UX7	Fermitin family homolog 3	FERMT3	0.151978	0.801385	0.591946	1.08492
Q96KN2	Beta-Ala-His dipeptidase	CNDP1	0.157301	0.804674	0.595411	1.08748
P02656	Apolipoprotein C-III	APOC3	0.160923	0.792138	0.571905	1.09718
A0A096L2;P35542;Q09328	SAA2-SAA4 readthrough	SAA2-SAA4	0.16422	0.793099	0.572109	1.09945
P02776;P10720	Platelet factor 4	PF4	0.170303	0.792533	0.568431	1.10499
P05546	Heparin cofactor 2	SERPIND1	0.171428	0.798139	0.577758	1.10258
Q9BXR6	Complement factor H-related protein 5	CFHR5	0.172787	0.802708	0.585254	1.10096
P80108	Phosphatidylinositol-glycan-specific phospholipase D	GPLD1	0.174733	1.25758	0.903209	1.751
P01042	Kininogen-1	KNG1	0.178324	0.799384	0.576962	1.10755
Q13790	Apolipoprotein F	APOF	0.178692	0.808795	0.593632	1.10194
Q9NZP8	Complement C1r subcomponent-like protein	C1RL	0.188524	1.23407	0.90198	1.68843
G9CGD6;Q8WWN9;Q96H79	CNK3/IPCEF1 fusion protein	CNK3/IPCEF1	0.188597	1.26088	0.892469	1.78137
P32856	Syntaxin-2	STX2	0.189194	0.794407	0.563416	1.1201
P02748	Complement component C9	C9	0.194847	0.805677	0.58115	1.11695
Q9NR63	Cytochrome P450 26B1	CYP26B1	0.205702	1.24382	0.88715	1.74389
A0ZSE6	Cell cycle control protein 50C	TMEM30CP	0.205932	1.35945	0.844707	2.18786
P04083	Annexin A1	ANXA1	0.208204	0.826824	0.614888	1.11181
P08185	Corticosteroid-binding globulin	SERPINA6	0.2084	0.820108	0.602115	1.11702
P07358	Complement component C8 beta chain	C8B	0.212183	0.814583	0.590221	1.12423
P07996	Thrombospondin-1	THBS1	0.214547	0.794414	0.552341	1.14258
P19827	Inter-alpha-trypsin inhibitor heavy chain H1	ITIH1	0.217676	0.827582	0.612542	1.11811
P05543	Thyroxine-binding globulin	SERPINA7	0.224493	0.833155	0.620598	1.11851
P08603	Complement factor H	CFH	0.238665	0.811485	0.573301	1.14862
P42336	Phosphatidylinositol 4_5-bisphosphate 3-kinase catalytic subunit alpha isoform	PIK3CA	0.239255	0.820444	0.59007	1.14076
Q8IZU8	Dermatan-sulfate epimerase-like protein	DSEL	0.240938	0.843585	0.634834	1.12098
Q5TZA2;Q96RG2;P0C5J1;Q8N7N1	Rootletin	CROCC	0.241386	0.828242	0.604274	1.13522
P01024;P05198;P0C7N8;P53794;Q2KHR3;Q3SXM5;Q5T200;Q8N3E9;Q8NBP0;Q8TE49;Q9BW04;Q9H974	Complement C3	C3	0.244849	0.814717	0.576797	1.15077
P00747;Q02325;Q15195;P57058;Q9HC62	Plasminogen	PLG	0.249116	0.830411	0.605397	1.13906
P00734	Prothrombin	F2	0.253459	0.82291	0.588943	1.14982
P03952	Plasma kallikrein	KLKB1	0.25683	0.825739	0.59307	1.14969
P20851	C4b-binding protein beta chain	C4BPB	0.260855	0.819617	0.579457	1.15931
Q8IY22;P01210;P53677	C-Maf-inducing protein	CMIP	0.268869	0.828504	0.593553	1.15646
O60437	Periplakin	PPL	0.27073	0.837414	0.610672	1.14834
P02765	Alpha-2-HS-glycoprotein	AHSG	0.272674	0.825429	0.585874	1.16293
O60870	DNA/RNA-binding protein KIN17	KIN	0.276128	0.83512	0.603839	1.15499
Q7Z7B0	Filamin-A-interacting protein 1	FILIP1	0.279709	0.8412	0.614796	1.15098
Q14624	Inter-alpha-trypsin inhibitor heavy chain H4	ITIH4	0.281396	0.832878	0.597142	1.16168
Q15166	Serum paraoxonase/lactonase 3	PON3	0.29151	0.839166	0.605828	1.16238
P0C0L4	Complement C4-A	C4A	0.29888	0.844768	0.614489	1.16134
P29622	Kallistatin	SERPINA4	0.299706	0.833853	0.5915	1.1755
P08697	Alpha-2-antiplasmin	SERPINF2	0.302309	0.848192	0.620333	1.15975
O00219	Hyaluronan synthase 3	HAS3	0.304174	0.842655	0.607895	1.16807
P04003	C4b-binding protein alpha chain	C4BPA	0.309357	0.838713	0.597502	1.1773
P26927	Hepatocyte growth factor-like protein	MST1	0.313392	0.869071	0.66156	1.14167
P13671	Complement component C6	C6	0.317812	0.84362	0.604293	1.17773
Q14520	Hyaluronan-binding protein 2	HABP2	0.322558	0.852833	0.622132	1.16908
P05156;Q5SWL8	Complement factor I	CFI	0.325088	0.847861	0.610334	1.17783
P06396	Gelsolin	GSN	0.330247	0.855581	0.625025	1.17118
Q15293	Reticulocalbin-1	RCN1	0.333445	1.18593	0.839426	1.67547
P06276	Cholinesterase	BCHE	0.334116	0.850822	0.613004	1.1809
K7ER74;P02655	APOC4-APOC2 readthrough (NMD candidate)	APOC4-APOC2	0.338603	0.855137	0.620628	1.17825
P27918	Properdin	CFP	0.338829	0.849791	0.608784	1.18621
Q9P2E3	NFX1-type zinc finger-containing protein 1	ZNFX1	0.338921	0.864138	0.640631	1.16562
Q5TB30;Q13884	DEP domain-containing protein 1A	DEPDC1	0.34093	0.857191	0.624232	1.17709
P00742	Coagulation factor X	F10	0.341628	0.851043	0.610348	1.18666
Q01432	AMP deaminase 3	AMPD3	0.344344	0.87107	0.654338	1.15959
Q562R1	Beta-actin-like protein 2	ACTBL2	0.344527	0.866935	0.644768	1.16565
P22352	Glutathione peroxidase 3	GPX3	0.360533	0.859183	0.620574	1.18954
Q92496	Complement factor H-related protein 4	CFHR4	0.365132	1.16501	0.837099	1.62138
P35858;Q2M5E4	Insulin-like growth factor-binding protein complex acid labile subunit	IGFALS	0.370004	0.87093	0.643824	1.17815
H7BZ55	Putative ciliary rootlet coiled-coil protein 2	CROCC2	0.372719	0.871868	0.644935	1.17865
P60709;P63261	Actin_ cytoplasmic 1	ACTB	0.374187	1.15451	0.840962	1.58497
P55285	Cadherin-6	CDH6	0.379957	1.15447	0.83776	1.59092
P19823	Inter-alpha-trypsin inhibitor heavy chain H2	ITIH2	0.391109	0.881729	0.661311	1.17562
Q3KQU3	MAP7 domain-containing protein 1	MAP7D1	0.392659	1.14635	0.838129	1.56791
P13688	Carcinoembryonic antigen-related cell adhesion molecule 1	CEACAM1	0.397308	0.884732	0.666272	1.17482
Q6ZN16	Mitogen-activated protein kinase kinase kinase 15	MAP3K15	0.403321	0.884771	0.663949	1.17904
P23508	Colorectal mutant cancer protein	MCC	0.406111	1.14729	0.829635	1.58658
Q7Z3Z4	Piwi-like protein 4	PIWIL4	0.409029	0.876304	0.6405	1.19892
Q8IWZ5	Tripartite motif-containing protein 42	TRIM42	0.413786	0.867482	0.616871	1.21991
Q08380	Galectin-3-binding protein	LGALS3BP	0.421384	0.87836	0.64027	1.20499
P07360	Complement component C8 gamma chain	C8G	0.426164	0.878034	0.637356	1.2096
P04217	Alpha-1B-glycoprotein	A1BG	0.429934	0.886977	0.658522	1.19469
P00748	Coagulation factor XII	F12	0.435926	1.13631	0.823913	1.56716
O95445	Apolipoprotein M	APOM	0.436507	0.882848	0.645029	1.20835
P02750;Q12901;Q9GZR7;Q9H2Y7	Leucine-rich alpha-2-glycoprotein	LRG1	0.444896	1.14702	0.806751	1.6308
P32456	Guanylate-binding protein 2	GBP2	0.445717	0.90609	0.703224	1.16748
O75038	1-phosphatidylinositol 4_5-bisphosphate phosphodiesterase eta-2	PLCH2	0.447745	1.13047	0.823682	1.55153
P05155	Plasma protease C1 inhibitor	SERPING1	0.459984	0.892648	0.660468	1.20645
Q7Z4L5	Tetratricopeptide repeat protein 21B	TTC21B	0.463687	0.891003	0.65437	1.21321
Q12929	Epidermal growth factor receptor kinase substrate 8	EPS8	0.468738	0.888979	0.646601	1.22221
P04278	Sex hormone-binding globulin	SHBG	0.469417	1.10948	0.837291	1.47016
Q9UK55	Protein Z-dependent protease inhibitor	SERPINA10	0.475299	0.887473	0.639462	1.23167
P68871;P69891;P69892	Hemoglobin subunit beta	HBB	0.478001	1.1216	0.816902	1.53994
Q9Y4C1	Lysine-specific demethylase 3A	KDM3A	0.479801	0.899684	0.67104	1.20623
Q96PZ0	Pseudouridylate synthase 7 homolog	PUS7	0.492548	0.892455	0.644853	1.23513
P38919	Eukaryotic initiation factor 4A-III	EIF4A3	0.49385	0.903058	0.674309	1.20941
P54756	Ephrin type-A receptor 5	EPHA5	0.49601	0.900132	0.664895	1.21859
P02654;Q9H223	Apolipoprotein C-I	APOC1	0.49794	0.900322	0.664536	1.21977
Q16610	Extracellular matrix protein 1	ECM1	0.506446	1.10315	0.825775	1.47369
Q96PD5	N-acetylmuramoyl-L-alanine amidase	PGLYRP2	0.507718	0.90228	0.665581	1.22316
P04264	Keratin_ type II cytoskeletal 1	KRT1	0.50852	1.10656	0.819624	1.49393
O14791	Apolipoprotein L1	APOL1	0.510252	0.897484	0.650436	1.23837
P20742	Pregnancy zone protein	PZP	0.513878	0.903322	0.665682	1.2258
P05452	Tetranectin	CLEC3B	0.515959	0.902685	0.662794	1.2294
Q13976	cGMP-dependent protein kinase 1	PRKG1	0.516578	0.901934	0.660278	1.23204
Q9ULC5	Long-chain-fatty-acid--CoA ligase 5	ACSL5	0.517527	1.10851	0.81142	1.51437
O75636	Ficolin-3	FCN3	0.518872	0.896141	0.642216	1.25047
O00750;Q8NI17	Phosphatidylinositol 4-phosphate 3-kinase C2 domain-containing subunit beta	PIK3C2B	0.520008	0.891268	0.627633	1.26564
P01344	Insulin-like growth factor II	IGF2	0.520228	0.905819	0.670032	1.22458
Q8IWC1	MAP7 domain-containing protein 3	MAP7D3	0.520347	1.10779	0.810784	1.51359
P00746	Complement factor D	CFD	0.522323	0.897955	0.645725	1.24871
Q9P2D0	Inhibitor of Bruton tyrosine kinase	IBTK	0.530521	1.1053	0.808365	1.51131
P48736	Phosphatidylinositol 4_5-bisphosphate 3-kinase catalytic subunit gamma isoform	PIK3CG	0.536282	1.1098	0.797728	1.54396
P01008	Antithrombin-III	SERPINC1	0.542456	0.905385	0.657556	1.24662
Q8IV77	Cyclic nucleotide-gated cation channel alpha-4	CNGA4	0.549207	1.09811	0.808425	1.49159
P10909	Clusterin	CLU	0.550908	0.911985	0.673745	1.23447
P07357	Complement component C8 alpha chain	C8A	0.551222	0.910059	0.667503	1.24075
Q9ULV0	Unconventional myosin-Vb	MYO5B	0.552282	0.91017	0.667299	1.24144
Q9Y6X9	MORC family CW-type zinc finger protein 2	MORC2	0.553739	1.10275	0.797784	1.52429
Q2M1P5	Kinesin-like protein KIF7	KIF7	0.555277	0.906624	0.654592	1.25569
P09429	High mobility group protein B1	HMGB1	0.557104	0.915123	0.680604	1.23045
P05090	Apolipoprotein D	APOD	0.56322	1.10515	0.787408	1.55111
O95996	Adenomatous polyposis coli protein 2	APC2	0.563628	0.90809	0.654656	1.25963
P15169	Carboxypeptidase N catalytic chain	CPN1	0.564619	0.910439	0.661594	1.25288
B1AJZ9	Forkhead-associated domain-containing protein 1	FHAD1	0.574702	1.09113	0.804604	1.47969
P02775	Platelet basic protein	PPBP	0.578531	0.919487	0.683804	1.2364
P04004	Vitronectin	VTN	0.581746	0.916877	0.673299	1.24857
P23142	Fibulin-1	FBLN1	0.58383	1.09596	0.789615	1.52115
P02745	Complement C1q subcomponent subunit A	C1QA	0.592455	0.922804	0.687631	1.23841
P02743	Serum amyloid P-component	APCS	0.594252	0.915149	0.660397	1.26817
P00740	Coagulation factor IX	F9	0.594402	0.920473	0.678483	1.24877
P07225	Vitamin K-dependent protein S	PR1	0.596729	0.91566	0.660675	1.26906
H0YJW9	Uncharacterized protein (Fragment)		0.599016	1.0872	0.796106	1.48472
O43866	CD5 antigen-like	CD5L	0.599366	0.921038	0.677635	1.25187
P59047	NACHT_ LRR and PYD domains-containing protein 5	NLRP5	0.626832	1.07918	0.79375	1.46725
Q96IY4	Carboxypeptidase B2	CPB2	0.628038	0.925418	0.676335	1.26624
P69905	Hemoglobin subunit alpha	HBA1	0.638043	1.08318	0.776479	1.51102
P02649	Apolipoprotein E	APOE	0.643487	0.926525	0.670664	1.28
P05455	Lupus La protein	SSB	0.644563	0.930024	0.683347	1.26575
A5A3E0;Q6S8J3;P0CG39;Q9BYX7;E7EQ34;O14653	POTE ankyrin domain family member F	POTEF	0.649523	0.929658	0.678734	1.27335
Q6UB98	Ankyrin repeat domain-containing protein 12	ANKRD12	0.659012	0.934315	0.690935	1.26342
P11177	Pyruvate dehydrogenase E1 component subunit beta_ mitochondrial	PDHB	0.6616	1.07062	0.788733	1.45326
P46459	Vesicle-fusing ATPase	NSF	0.662457	0.938184	0.70447	1.24943
Q92698	DNA repair and recombination protein RAD54-like	RAD54L	0.664205	0.928804	0.665435	1.29641
P00915	Carbonic anhydrase 1	CA1	0.665236	0.935192	0.690383	1.26681
P02766	Transthyretin	TTR	0.670168	0.935569	0.688611	1.27109
O43166	Signal-induced proliferation-associated 1-like protein 1	SIPA1L1	0.673341	1.07019	0.780714	1.467
Q9UIC8	Leucine carboxyl methyltransferase 1	LCMT1	0.676379	0.936863	0.689733	1.27254
Q92598	Heat shock protein 105 kDa	HSPH1	0.677239	0.931881	0.668475	1.29908
P43652	Afamin	AFM	0.68002	0.933785	0.674303	1.29312
P12544	Granzyme A	GZMA	0.688519	0.935039	0.673298	1.29853
Q06033	Inter-alpha-trypsin inhibitor heavy chain H3	ITIH3	0.696259	0.943083	0.702702	1.26569
P0DJI9	Serum amyloid A-2 protein	SAA2	0.69748	1.06389	0.77854	1.45383
A0A075B6Z2	T cell receptor alpha joining 56 (Fragment)	TRAJ56	0.698812	0.944559	0.707542	1.26097
P43220	Glucagon-like peptide 1 receptor	GLP1R	0.701921	0.94121	0.690134	1.28363
Q8N4C6	Ninein	NIN	0.705528	1.06143	0.779117	1.44603
P49908	Selenoprotein P	SELENOP	0.710838	0.942943	0.691189	1.28639
Q8TE85	Grainyhead-like protein 3 homolog	GRHL3	0.728776	0.948385	0.702904	1.2796
Q12805	EGF-containing fibulin-like extracellular matrix protein 1	EFEMP1	0.731185	1.05548	0.775662	1.43623
P08294	Extracellular superoxide dismutase [Cu-Zn]	SOD3	0.742408	0.949694	0.69808	1.292
Q8N841	Tubulin polyglutamylase TTLL6	TTLL6	0.742735	1.05637	0.761372	1.46568
H3BMM5	Uncharacterized protein	3 SV	0.743162	1.05191	0.777149	1.42382
Q92954	Proteoglycan 4	PRG4	0.753633	0.949253	0.685701	1.3141
A6NMZ7;P51570;Q13158;Q6NT55	Collagen alpha-6(VI) chain	COL6A6	0.754912	1.04926	0.775822	1.41908
P36980	Complement factor H-related protein 2	CFHR2	0.76383	1.04745	0.774103	1.41732
P10643	Complement component C7	C7	0.765498	1.04587	0.778908	1.40433
P01034	Cystatin-C	CST3	0.771546	1.04405	0.780449	1.39669
Q96G01	Protein bicaudal D homolog 1	BICD1	0.772254	0.954156	0.694391	1.3111
P09871	Complement C1s subcomponent	C1S	0.780785	0.95779	0.706907	1.29771
P35527	Keratin_ type I cytoskeletal 9	KRT9	0.79	0.959294	0.706519	1.30251
P36955	Pigment epithelium-derived factor	SERPINF1	0.79224	0.958721	0.70059	1.31196
P02753	Retinol-binding protein 4	RBP4	0.796885	1.04038	0.769601	1.40644
Q6IEE8	Schlafen family member 12-like	SLFN12L	0.806183	1.03966	0.76198	1.41855
P02746	Complement C1q subcomponent subunit B	C1QB	0.807139	0.960951	0.697936	1.32308
P0C0L5	Complement C4-B	C4B	0.810895	1.04055	0.751392	1.44097
Q9P2J5	Leucine--tRNA ligase_ cytoplasmic	LARS	0.81397	1.04089	0.745452	1.45343
Q5JYT7;Q96HE7	Uncharacterized protein KIAA1755	KIAA1755	0.816655	0.967373	0.730821	1.28049
Q03591	Complement factor H-related protein 1	CFHR1	0.822711	1.03462	0.768239	1.39336
Q14244;Q6UVJ0	Ensconsin	MAP7	0.840185	0.969252	0.715502	1.31299
Q8TBZ2	MYCBP-associated protein	MYCBPAP	0.840504	0.967646	0.702439	1.33298
Q9Y4B5	Microtubule cross-linking factor 1	MTCL1	0.847185	0.971894	0.727273	1.29879
Q96L93	Kinesin-like protein KIF16B	KIF16B	0.848462	1.03018	0.759364	1.39759
Q9H0R5	Guanylate-binding protein 3	GBP3	0.85021	0.971362	0.718488	1.31324
P13645;Q7Z3Y7;Q7Z3Y8;Q7Z3Y9;Q7Z3Z0	Keratin_ type I cytoskeletal 10	KRT10	0.860192	0.973498	0.721987	1.31263
P0DJI8	Serum amyloid A-1 protein	SAA1	0.861976	1.0287	0.747746	1.41522
Q9UIF8	Bromodomain adjacent to zinc finger domain protein 2B	BAZ2B	0.865612	0.974417	0.721762	1.31551
P08779;P02533	Keratin_ type I cytoskeletal 16	KRT16	0.880195	1.0239	0.753118	1.39204
P02749	Beta-2-glycoprotein 1	APOH	0.886525	1.02196	0.758376	1.37715
P48740	Mannan-binding lectin serine protease 1	MASP1	0.887053	0.978811	0.728363	1.31537
P25311	Zinc-alpha-2-glycoprotein	AZGP1	0.896305	0.97923	0.71418	1.34265
Q9UPU9	Protein Smaug homolog 1	SAMD4A	0.896485	1.02069	0.749781	1.38947
P02790;P51687;Q00973;Q04917;Q5T013;Q9NXR7;Q9NZ08;Q9Y2H2;Q9Y2K5;V9GYY9	Hemopexin	HPX	0.899463	1.0199	0.751225	1.38468
P08571	Monocyte differentiation antigen CD14	CD14	0.899889	1.01962	0.753354	1.37998
Q6UXB8	Peptidase inhibitor 16	PI16	0.900016	0.981382	0.732009	1.31571
Q1X8D7;P09661	Leucine-rich repeat-containing protein 36	LRRC36	0.900969	0.98154	0.731902	1.31632
P02747	Complement C1q subcomponent subunit C	C1QC	0.909397	0.981943	0.717438	1.34396
P00736	Complement C1r subcomponent	C1R	0.910863	1.01767	0.74889	1.38292
O95522	PRAME family member 12	PRAMEF12	0.911305	0.982276	0.717102	1.34551
P51884	Lumican	LUM	0.914034	1.01773	0.739652	1.40036
Q04756	Hepatocyte growth factor activator	HGFAC	0.915762	1.01692	0.745132	1.38786
P18428	Lipopolysaccharide-binding protein	LBP	0.916308	0.982236	0.703131	1.37213
P06681	Complement C2	C2	0.918895	0.984387	0.727145	1.33263
P02760	Protein AMBP	AMBP	0.934675	0.987171	0.724931	1.34427
O95568	Histidine protein methyltransferase 1 homolog	METTL18	0.935989	0.988325	0.742048	1.31634
P01011	Alpha-1-antichymotrypsin	SERPINA3	0.93979	0.987137	0.705485	1.38124
P55056	Apolipoprotein C-IV	APOC4	0.941903	0.988467	0.723558	1.35036
P04070	Vitamin K-dependent protein C	PROC	0.948115	0.98967	0.723885	1.35304
Q6IPM2	IQ domain-containing protein E	IQCE	0.948312	1.01147	0.71649	1.42789
O75882	Attractin	ATRN	0.963408	0.992807	0.729323	1.35148
Q05655	Protein kinase C delta type	PRKCD	0.969502	1.00595	0.742267	1.3633
P43251	Biotinidase	BTD	0.974091	0.994857	0.7288	1.35804
P61626	Lysozyme C	LYZ	0.981629	1.00366	0.735575	1.36944
Q3V6T2	Girdin	CCDC88A	0.991218	1.0017	0.739958	1.35603
P00739	Haptoglobin-related protein	HPR	0.992251	1.00166	0.716903	1.39952
