# Supplementary material for: Identification of several plasma proteins whose levels in colorectal cancer patients differ depending on outcome
Source: FASEB Bioadv. 2019 Nov 23;1(12):723–30. doi: 10.1096/fba.2019-00062 (PMC6996405; doi:10.1096/fba.2019-00062)
Supplement: Supplementary file 5 [file FBA2-1-723-s005.xlsx]

## Sheet: Sheet1
Stage II samples	Accession	Protein name	Gene name	p-value	HR	95% CI (lower)	95% CI (upper)
	B4E1Z4;P00751	cDNA FLJ55673 highly similar to Complement factor B		0.00912505	0.464544	0.261052	0.82666
	P00450;Q96CS3;Q96L14;Q99551;Q9BRC7	Ceruloplasmin	CP	0.0110244	0.483145	0.27573	0.846586
	Q96ET8;Q9NYZ1	Golgi apparatus membrane protein TVP23 homolog	TVP23C	0.0117687	0.487368	0.278605	0.852563
	P02774	Vitamin D-binding protein	GC	0.0190307	0.502248	0.282446	0.8931
	P08603	Complement factor H	CFH	0.0343665	0.528708	0.292962	0.954158
	P02765	Alpha-2-HS-glycoprotein	AHSG	0.0350556	0.521973	0.28516	0.955448
	P01024	Complement C3	C3	0.0390107	0.54033	0.301164	0.969428
	P02741	C-reactive protein	CRP	0.0454041	0.512204	0.265968	0.986408
Stage III samples	Accession	Protein name	Gene name	p-value	HR	95% CI (lower)	95% CI (upper)
	Q9Y6X9	MORC family CW-type zinc finger protein 2	MORC2	0.00590528	0.548222	0.357363	0.841014
	P04180	Phosphatidylcholine-sterol acyltransferase	LCAT	0.00648526	0.573611	0.384435	0.855879
	P11226	Mannose-binding protein C	MBL2	0.0160361	1.64713	1.09732	2.47243
	O43166	Signal-induced proliferation-associated 1-like protein 1	SIPA1L1	0.0297983	1.62366	1.04861	2.51405
	P80108	Phosphatidylinositol-glycan-specific phospholipase D	GPLD1	0.0331128	1.74034	1.0454	2.89723
	Cox regression - samples divided according to stage. Significant (p<0.05) proteins shown.
