# Supplementary material for: Identification of several plasma proteins whose levels in colorectal cancer patients differ depending on outcome
Source: FASEB Bioadv. 2019 Nov 23;1(12):723–30. doi: 10.1096/fba.2019-00062 (PMC6996405; doi:10.1096/fba.2019-00062)
Supplement: Supplementary file 6 [file FBA2-1-723-s006.xlsx]

## Sheet: Sheet1
Stage II samples	Accession	Protein name	Gene name	p-value	HR	95% CI (lower)	95% CI (upper)
	P00450;Q96CS3;Q96L14;Q99551	Ceruloplasmin	CP	0.00668484	0.457539	0.260035	0.805051
	Q7Z3Z4	Piwi-like protein 4	PIWIL4	0.0112983	0.443189	0.236138	0.831787
	Q5TB30;Q13884	DEP domain-containing protein 1A	DEPDC1	0.0141343	0.393386	0.186718	0.828803
	P08603	Complement factor H	CFH	0.0146771	0.461322	0.247821	0.858756
	P04196	Histidine-rich glycoprotein	HRG	0.0156644	0.499043	0.284	0.876913
	O95522	PRAME family member 12	PRAMEF12	0.0253939	0.511108	0.28375	0.920638
	P02765	Alpha-2-HS-glycoprotein	AHSG	0.0275108	0.548177	0.321196	0.935561
	P01024;P05198;P0C7N8;P53794	Complement C3	C3	0.0335333	0.519535	0.28405	0.950243
	Q96ET8;Q9NYZ1	Golgi apparatus membrane protein TVP23 homolog C	TVP23C	0.0409764	0.57664	0.340106	0.977678
	B4E1Z4;P00751	cDNA FLJ55673 highly similar to Complement factor B		0.0432301	0.520978	0.276858	0.980353
	P27169	Serum paraoxonase/arylesterase 1	PON1	0.0479507	0.636661	0.406992	0.995935
Stage III samples	Accession	Protein name	Gene name	p-value	HR	95% CI (lower)	95% CI (upper)
	P04180	Phosphatidylcholine-sterol acyltransferase	LCAT	0.00873786	0.577093	0.382635	0.870375
	O43166	Signal-induced proliferation-associated 1-like protein 1	SIPA1L1	0.0454156	1.52893	1.0087	2.31747
	P54756	Ephrin type-A receptor 5	EPHA5	0.0461646	0.629248	0.399086	0.99215
	Cox regression - samples divided according to stage and adjusted for age. Significant (p<0.05) proteins shown.
